# Supplementary material for: Whole-genome resequencing reveals genetic divergence, local adaptation, and conservation priorities in three helmet catfishes (complex Cranoglanis bouderius)
Source: BMC Genomics. 2026 Apr 14;27:500. doi: 10.1186/s12864-026-12843-3 (PMC13188337; doi:10.1186/s12864-026-12843-3)
Supplement: Supplementary file 1 — Supplementary Material 1. [file 12864_2026_12843_MOESM1_ESM.xlsx]

## Sheet: Sheet1
Strict isolation (SI) model 1	CB = A0	CH = A1	CM	T1	T2	MaxEstLhood	MaxObsLhood	Delta Lhood	AIC
	46063	13618	10248	11181	12503	-1.01256e+07	8.68641e+06	-1.43919e+06	4.66588e+07
Strict isolation (SI) model 2	CB = A1	CH = A0	CM	T1	T2	MaxEstLhood	MaxObsLhood	Delta Lhood	AIC
	14632	34083	9329	10955	11072	-1.01819e+07	8.68641e+06	-1.49552e+06	4.69183e+07
Strict isolation (SI) model 3	CB	CH = A1	CM = A0	T1	T2	MaxEstLhood	MaxObsLhood	Delta Lhood	AIC
	8483	15548	24989	4278	19241	-1.013e+07	8.68641e+06	-1.44363e+06	4.66793e+07
Isolation-with-Migration (IM) model 4	CB = A0	CH = A1	CM	T1	T2	Migration rate CH to CB	Migration rate CM to CB	Migration rate CB to CH	Migration rate CM to CH	Migration rate CB to CM	Migration rate CH to CM	MaxEstLhood	MaxObsLhood	Delta Lhood	AIC
	441	214	332	33704	44088	0.000893693	5.25009e-05	0.0011414	0.000182826	1.32097e-05	0.000617509	-9.71528e+06	8.68641e+06	-1.02887e+06	4.4768e+07
Ancient Migration (AM) model 5	CB = A0	CH = A1	CM	TAM	T1	T2	Migration rate CH to CB	Migration rate CM to CB	Migration rate CB to CH	Migration rate CM to CH	Migration rate CB to CM	Migration rate CH to CM	MaxEstLhood	MaxObsLhood	Delta Lhood	AIC
	1598	1675	1173	1056	1428	95887	1.16395e-05	0.009426	1.20731e-05	0.0026985	0.0048345	0.0030304	-9.6413e+06	8.68641e+06	-954883	4.44271e+07
Secondary Contact (SC) model 6	CB	CH	CM	TSC	T1	T2	Migration rate CH to CB	Migration rate CM to CB	Migration rate CB to CH	Migration rate CM to CH	Migration rate CB to CM	Migration rate CH to CM	MaxEstLhood	MaxObsLhood	Delta Lhood	AIC
	340	504	366	1129	36146	91104	0.0020389	1.783e-05	0.000326121	1.53908e-05	1.24542e-05	0.000910958	-9.42692e+06	8.68641e+06	-740511	4.34393e+07
